# Supplementary material for: Hybrid-Driven Bacillus Calmette–Guérin Carrier for Targeted Immuno-Chemo Combo Therapy in Bladder Cancer
Source: Cyborg Bionic Syst. 2026 Apr 28;7:0492. doi: 10.34133/cbsystems.0492 (PMC13121890; doi:10.34133/cbsystems.0492)
Supplement: Supplementary 1 — Texts S1 and S2 Figs. S1 to S17 Movies S1 to S4 [file cbsystems.0492.f1.zip]

Archive with 5 entries (5 files):
- Supplementary Movie 1.mp4
- Supplementary Movie 2.mp4
- Supplementary Movie 3.mp4
- Supplementary Movie 4.mp4
- Supporting Information.docx
